# Supplementary material for: Impact of vitamin D on gene expression in Atlantic salmon skin
Source: PLoS One. 2026 May 18;21(5):e0349197. doi: 10.1371/journal.pone.0349197 (PMC13183206; doi:10.1371/journal.pone.0349197)
Supplement: S1 Table — The table includes the Ensembl ID, log2 fold change, adjusted p values, and gene symbols. All annotated genes’ accession numbers are from BLAST. (XLSX) [file pone.0349197.s001.xlsx]

## Sheet: Supp_Table2_DEGs_LT_8-12-25
S1 Table: Differentially expressed genes in vitamin D-treated salmon
Gene ID	baseMean	log2FoldChange	Adjusted P value	Gene symbol	Description
ENSSSAG00000006380	25.9029	4.34179	0.00395412	msl	Salmo salar mellein synthase-like (LOC106579698), mRNA
ENSSSAG00000105526	14.6715	4.20811	0.0371848	nlrc3	Salmo salar NLR family CARD domain-containing protein 3-like (LOC123741795), partial mRNA
ENSSSAG00000010010	66.6303	4.05745	0.0486829	itga2	integrin subunit alpha 2 [Source:HGNC Symbol;Acc:HGNC:6137]
ENSSSAG00000069945	60.913	3.93456	0.0196321	trim39l	Salmo salar E3 ubiquitin-protein ligase TRIM39-like (LOC106598520), transcript variant X1, mRNA
ENSSSAG00000077937	17.6528	3.81678	0.0493467	ccr12b.1	chemokine (C-C motif) receptor 12b, tandem duplicate 2 [Source:ZFIN;Acc:ZDB-GENE-070301-2]
ENSSSAG00000010260	153.826	3.65009	0.0131305	apoc1	Salmo salar Apolipoprotein C-I (apoc1), transcript variant X1, mRNA
ENSSSAG00000069990	1365.08	3.48337	0.0131305	saa5	Serum amyloid A-5 protein [Source:NCBI gene (formerly Entrezgene);Acc:100286626]
ENSSSAG00000108435	44.6024	2.51403	0.0120229	trim16l	Salmo salar tripartite motif-containing protein 16-like (LOC106604345), mRNA
ENSSSAG00000111954	109.49	2.41299	0.0287567	b2m	Salmo salar beta-2-microglobulin (LOC106576676), mRNA
ENSSSAG00000071963	1056.06	2.17247	0.0474157	thbs4a	thrombospondin 4a [Source:ZFIN;Acc:ZDB-GENE-080215-11]
ENSSSAG00000120905	30.2147	2.13274	0.0474157	zfp239l	Salmo salar zinc finger protein 239-like (LOC106578598), partial mRNA
ENSSSAG00000078540	99.8323	1.90429	0.0386397	cfh	Salmo salar complement factor H (LOC106572353), mRNA
ENSSSAG00000063104	72.0191	1.79535	0.0331187	ak4	adenylate kinase 4 [Source:ZFIN;Acc:ZDB-GENE-040426-2505]
ENSSSAG00000092585	257.191	1.76665	0.0486829	ctnnb	Salmo salar B-cadherin (LOC106587268), mRNA
ENSSSAG00000112218	701.903	1.7459	0.0324723	tmcp16l	Salmo salar tripartite motif-containing protein 16-like (LOC106591377), mRNA
ENSSSAG00000076584	936.155	1.70786	0.0128146	lysc2	Salmo salar lysozyme (lyz), transcript variant X4, misc_RNA
ENSSSAG00000097469	167.021	1.69232	0.00572722	loc106591257	Salmo salar uncharacterized protein (LOC106591257), transcript variant X1, mRNA
ENSSSAG00000004217	282.213	1.64742	0.0313564	bpifcl	BPI fold containing family C, like [Source:NCBI gene (formerly Entrezgene);Acc:100196705]
ENSSSAG00000078459	220.279	1.58289	0.0486829	fcgr1	Salmo salar high affinity immunoglobulin gamma Fc receptor I (LOC106580961), transcript variant X1, mRNA
ENSSSAG00000070942	460.665	1.5755	0.0261735	cats	cathepsin S [Source:HGNC Symbol;Acc:HGNC:2545]
ENSSSAG00000010327	567.566	1.23667	0.0495909	cats	Cathepsin S [Source:NCBI gene (formerly Entrezgene);Acc:100196462]
ENSSSAG00000068646	142.186	-1.12537	0.0465481	zdhhc8b	Salmo salar palmitoyltransferase ZDHHC8B (LOC106580465), mRNA
ENSSSAG00000039214	392.61	-1.13729	0.0287789	loc106567873	Salmo salar C-type lectin domain family 10 member A (LOC106567873), transcript variant X1, mRNA
ENSSSAG00000102325	548.167	-1.29501	0.0474157	lncrna102325	LncRNA
ENSSSAG00000099623	86.8297	-1.3685	0.00780326	fkbp5-99623	FKBP prolyl isomerase 5 [Source:ZFIN;Acc:ZDB-GENE-030616-630]
ENSSSAG00000104113	281.158	-1.39091	0.0386397	e2f2	E2F transcription factor 2 [Source:ZFIN;Acc:ZDB-GENE-030131-704]
ENSSSAG00000096717	775.195	-1.42629	0.0486829	hspa12b	Salmo salar heat shock protein 12B (hspa12b), transcript variant X2, mRNA
ENSSSAG00000093418	167.653	-1.44433	0.0495909	fyb1	Salmo salar FYN-binding protein 1 (LOC106560229), transcript variant X1, mRNA
ENSSSAG00000097278	505.103	-1.55612	0.0474157	lncrna97278	LncRNA
ENSSSAG00000008370	458.669	-1.57309	0.0474157	u2af1	U2 small nuclear RNA auxiliary factor 1 [Source:ZFIN;Acc:ZDB-GENE-020419-1]
ENSSSAG00000104014	52.6826	-1.59966	0.0371848	cd109	CD109 molecule [Source:HGNC Symbol;Acc:HGNC:21685]
ENSSSAG00000102829	321.279	-1.65493	0.0136818	fkbp9l	Salmo salar peptidyl-prolyl cis-trans isomerase FKBP9-like (LOC106588749), mRNA
ENSSSAG00000063692	437.746	-1.69895	0.0493467	fbrsl1	fibrosin-like 1 [Source:ZFIN;Acc:ZDB-GENE-070705-487]
ENSSSAG00000049316	409.303	-1.71557	0.0495909	loc106567872	Salmo salar serrate RNA effector molecule homolog (LOC106567872), transcript variant X3, mRNA
ENSSSAG00000003523	908.032	-1.73349	0.0335071	eps15l1a	epidermal growth factor receptor pathway substrate 15-like 1a [Source:ZFIN;Acc:ZDB-GENE-060503-274]
ENSSSAG00000081333	486.479	-1.75467	0.0486829	fbrsl1	fibrosin-like 1 [Source:ZFIN;Acc:ZDB-GENE-070705-487]
ENSSSAG00000038842	442.156	-1.76798	0.0486829	ppfibp2a	PPFIA binding protein 2a [Source:ZFIN;Acc:ZDB-GENE-070705-277]
ENSSSAG00000027004	591.141	-1.82083	0.0474157	loc106562234	Salmo salar rho family-interacting cell polarization regulator 1 (LOC106562234), transcript variant X3, mRNA
ENSSSAG00000042255	341.883	-1.84278	0.0471534	cenps	centromere protein S [Source:NCBI gene (formerly Entrezgene);Acc:100196476]
ENSSSAG00000007475	213.548	-1.84707	0.0486829	t2fb	Transcription initiation factor IIF subunit beta [Source:NCBI gene (formerly Entrezgene);Acc:100380813]
ENSSSAG00000115084	204.116	-1.85129	0.0215101	plpp7	Salmo salar inactive phospholipid phosphatase 7 (LOC106565683), mRNA
ENSSSAG00000049678	101.11	-1.87745	0.0331187	pex5lb	peroxisomal biogenesis factor 5-like b [Source:ZFIN;Acc:ZDB-GENE-111221-1]
ENSSSAG00000103972	53.4828	-1.87988	0.0128146	ccl20	C-C motif chemokine ligand 20 [Source:UniProtKB Gene Name;Acc:B9ENE0]
ENSSSAG00000044971	21.429	-1.88379	0.0318212	ech1	enoyl CoA hydratase 1, peroxisomal [Source:ZFIN;Acc:ZDB-GENE-041010-170]
ENSSSAG00000078056	480.022	-1.89429	0.0474157	ataxin2	Salmo salar ataxin-2 (LOC106580186), transcript variant X2, mRNA
ENSSSAG00000064486	1584.14	-1.90096	0.0474157	rsrp1	arginine/serine-rich protein 1
ENSSSAG00000067803	163.878	-1.90352	0.0189684	ippk	inositol-pentakisphosphate 2-kinase [Source:HGNC Symbol;Acc:HGNC:14645]
ENSSSAG00000074744	274.81	-1.91196	0.0486829	loc106581740	Salmo salar uncharacterized protein (LOC106581740), transcript variant X1, mRNA
ENSSSAG00000066661	223.251	-1.95726	0.0486829	rfc2	replication factor C (activator 1) 2 [Source:ZFIN;Acc:ZDB-GENE-050306-29]
ENSSSAG00000009868	134.911	-1.98817	0.0431097	selenop2	selenoprotein P2 [Source:NCBI gene (formerly Entrezgene);Acc:791479]
ENSSSAG00000003218	349.318	-1.99431	0.0486829	phc1	polyhomeotic homolog 1 [Source:ZFIN;Acc:ZDB-GENE-081022-39]
ENSSSAG00000105422	43.8848	-1.9948	0.0139811	lncrna105422	LncRNA
ENSSSAG00000112811	111.373	-2.0016	0.0486829	wash1	WAS protein family homolog 1 [Source:ZFIN;Acc:ZDB-GENE-050419-138]
ENSSSAG00000115859	26.6063	-2.01114	0.0486829	lncrna115859	LncRNA
ENSSSAG00000065347	427.743	-2.04063	0.045694	lars2	leucyl-tRNA synthetase 2, mitochondrial [Source:HGNC Symbol;Acc:HGNC:17095]
ENSSSAG00000071218	299.432	-2.04564	0.0196321	odfp2	Salmo salar outer dense fiber protein 2
ENSSSAG00000118931	255.885	-2.04754	0.0493467	lncrna118931	LncRNA
ENSSSAG00000028460	247.999	-2.05849	0.0245566	fam184aa	Salmo salar family with sequence similarity 184 member Aa (fam184aa), transcript variant X1, mRNA
ENSSSAG00000114106	366.686	-2.06925	0.0486829	lncrna114106	LncRNA
ENSSSAG00000104660	250.853	-2.0837	0.0335071	lncrna104660	LncRNA
ENSSSAG00000003109	166.839	-2.09263	0.0486829	mtmr7b	myotubularin related protein 7b [Source:ZFIN;Acc:ZDB-GENE-050913-66]
ENSSSAG00000090071	87.942	-2.10118	0.0474157	pdca	phosducin a [Source:ZFIN;Acc:ZDB-GENE-031023-1]
ENSSSAG00000066066	58.6249	-2.10227	0.0166998	lncrna66066	LncRNA
ENSSSAG00000091744	171.896	-2.10336	0.0474157	lncrna91744	LncRNA
ENSSSAG00000041880	112.06	-2.10822	0.0495909	ccdc84	centrosomal AT-AC splicing factor [Source:ZFIN;Acc:ZDB-GENE-060929-1174]
ENSSSAG00000090084	805.979	-2.15143	0.0474157	pak3	Salmo salar serine/threonine-protein kinase PAK 3 (LOC106563430), mRNA
ENSSSAG00000080562	10678.6	-2.15179	0.0465481	rpl24	Salmo salar 60S ribosomal protein L24 (LOC106581959), mRNA
ENSSSAG00000114148	258.65	-2.20529	0.0248402	med24	Salmo salar mediator of RNA polymerase II transcription subunit 24 (LOC106578284), transcript variant X2, mRNA
ENSSSAG00000082587	42.8972	-2.22699	0.0451302	bhlha15	basic helix-loop-helix family, member a15 [Source:ZFIN;Acc:ZDB-GENE-070803-3]
ENSSSAG00000005088	843.263	-2.22935	0.0486829	pacc1	proton activated chloride channel 1 [Source:ZFIN;Acc:ZDB-GENE-040426-1173]
ENSSSAG00000100569	1146.06	-2.26613	0.0495909	arpc1a	Salmo salar actin related protein 2/3 complex, subunit 1A (arpc1a), mRNA
ENSSSAG00000003908	508.308	-2.2876	0.025099	gps1	G protein pathway suppressor 1 [Source:ZFIN;Acc:ZDB-GENE-041111-240]
ENSSSAG00000111959	76.6875	-2.29513	0.0493467	lncrna111959	LncRNA
ENSSSAG00000061229	206.961	-2.30042	0.0166998	ccdc171	Salmo salar coiled-coil domain-containing protein 171 (LOC106578219), transcript variant X5, mRNA
ENSSSAG00000093367	1855.77	-2.31303	0.00780326	lncrna93367	LncRNA
ENSSSAG00000117872	203.517	-2.31496	0.0474157	lncrna117872	LncRNA
ENSSSAG00000078182	129.841	-2.33935	0.0404909	zfmsa12a	Salmo salar zinc finger protein ZFMSA12A (LOC106569833), transcript variant X1, mRNA
ENSSSAG00000080729	383.377	-2.34735	0.0486829	salarin	Salmo salar salarin gene for cysteine proteinase inhibitor protein, exons 1-13
ENSSSAG00000083226	502.412	-2.35334	0.0272309	hsp70
ENSSSAG00000097803	194.098	-2.35729	0.0313564	lncrna97803	LncRNA
ENSSSAG00000095577	32.2408	-2.36511	0.0471534	lncrna95577	LncRNA
ENSSSAG00000001665	281.957	-2.3691	0.0404909	rnf25	Salmo salar E3 ubiquitin-protein ligase RNF25 (LOC106600708), transcript variant X1, mRNA
ENSSSAG00000081575	24.5138	-2.37358	0.0486829	cfap210	cilia and flagella associated protein 210 [Source:ZFIN;Acc:ZDB-GENE-081104-457]
ENSSSAG00000083090	676.454	-2.40342	0.0324723	lncrna083090	LncRNA
ENSSSAG00000118522	192.296	-2.40418	0.0318212	acvrl1	activin A receptor like type 1 [Source:ZFIN;Acc:ZDB-GENE-021003-1]
ENSSSAG00000018117	94.8357	-2.40602	0.0402412	loc106570378	Salmo salar cilia- and flagella-associated protein 69 (LOC106570378), transcript variant X4, mRNA
ENSSSAG00000115365	466.828	-2.41636	0.0486829	lncrna115365	LncRNA
ENSSSAG00000051415	108.928	-2.42096	0.045694	mak	Salmo salar serine/threonine-protein kinase MAK (LOC106596460), transcript variant X1, mRNA
ENSSSAG00000120595	771.581	-2.4414	0.0474157	ma7d1	Salmo salar MAP7 domain-containing protein 1 (ma7d1), mRNA
ENSSSAG00000061537	77.5017	-2.46215	0.0486829	amh	anti-Mullerian hormone [Source:NCBI gene (formerly Entrezgene);Acc:100136452]
ENSSSAG00000103695	1491.53	-2.47626	0.00780326	lncrna103695	LncRNA
ENSSSAG00000007345	106.66	-2.48014	0.0465481	lc100196534	Salmo salar N-chimaerin (LOC100196534), transcript variant X3, mRNA
ENSSSAG00000015455	182.765	-2.50353	0.0486829	pclob	piccolo presynaptic cytomatrix protein b [Source:ZFIN;Acc:ZDB-GENE-030131-8100]
ENSSSAG00000115529	73.7116	-2.50854	0.0445755	lncrna115529	LncRNA
ENSSSAG00000111676	41.1405	-2.51216	0.0486829	TRMT44	tRNA methyltransferase 44 homolog [Source:HGNC Symbol;Acc:HGNC:26653]
ENSSSAG00000109265	54.6577	-2.53098	0.0474157	lncrna109265	LncRNA
ENSSSAG00000072594	181.113	-2.5746	0.0142363	rnf25	ring finger protein 25 [Source:NCBI gene (formerly Entrezgene);Acc:100195500]
ENSSSAG00000045602	1049.45	-2.60624	0.0131305	cntrob	Salmo salar centrobin, centrosomal BRCA2 interacting protein (cntrob), transcript variant X1, mRNA
ENSSSAG00000104516	91.2547	-2.62988	0.0166998	slc43a3	Salmo salar solute carrier family 43 member 3 (LOC106604658), transcript variant X2, mRNA
ENSSSAG00000086386	145.905	-2.64105	0.0452725	hsp70a	Salmo salar heat shock 70 kDa protein (LOC106601018), mRNA
ENSSSAG00000069121	110.994	-2.64247	0.0287567	psme3ip1	proteasome activator subunit 3 interacting protein 1 [Source:ZFIN;Acc:ZDB-GENE-030131-6692]
ENSSSAG00000101987	187.523	-2.64591	0.0486829	lncrna101987	LncRNA
ENSSSAG00000074542	44.7895	-2.72717	0.0486829	septin5b	septin 5b [Source:ZFIN;Acc:ZDB-GENE-040808-43]
ENSSSAG00000058478	26.8717	-2.73359	0.0313564	dync1i1	dynein cytoplasmic 1 intermediate chain 1 [Source:HGNC Symbol;Acc:HGNC:2963]
ENSSSAG00000046146	135.827	-2.74468	0.0196147	myt1b	myelin transcription factor 1b [Source:ZFIN;Acc:ZDB-GENE-090313-67]
ENSSSAG00000006118	92.4265	-2.74504	0.0331187	loc106569365	Salmo salar complement C3 (LOC106569365), mRNA
ENSSSAG00000009463	499.105	-2.77926	0.0486829	loc106588968	Salmo salar protein tyrosine phosphatase type IVA 3 (LOC106588968), transcript variant X4, mRNA
ENSSSAG00000072245	386.33	-2.78578	0.0131305	il31ra	Salmo salar interleukin-31 receptor subunit alpha (LOC106567650), transcript variant X2, mRNA
ENSSSAG00000076570	120.146	-2.79246	0.0480288	upp2	uridine phosphorylase 2 [Source:HGNC Symbol;Acc:HGNC:23061]
ENSSSAG00000081214	37.782	-2.79368	0.0391202	agap2	ArfGAP with GTPase domain, ankyrin repeat and PH domain 2 [Source:HGNC Symbol;Acc:HGNC:16921]
ENSSSAG00000064825	3684.71	-2.89738	0.0128146	ccnl1	Salmo salar cyclin-L1 (LOC106581444), transcript variant X2, mRNA
ENSSSAG00000108289	80.1331	-2.91437	0.0474157	lncrna108289	LncRNA
ENSSSAG00000081027	1653.12	-2.91715	0.0196321	ikbke	inhibitor of nuclear factor kappa B kinase subunit epsilon [Source:ZFIN;Acc:ZDB-GENE-040718-251]
ENSSSAG00000099071	149.522	-2.94361	0.0308907	lncrna99071	LncRNA
ENSSSAG00000097991	260.614	-2.94493	0.0486829	lncrna97991	LncRNA
ENSSSAG00000086687	249.981	-2.98482	0.0287567	ubtd1	Salmo salar ubiquitin domain-containing protein 1 (LOC106576852), transcript variant X2, mRNA
ENSSSAG00000008149	85.4921	-3.07015	0.0180721	cenpq	Salmo salar centromere protein Q (cenpq), transcript variant X1, mRNA
ENSSSAG00000073702	82.708	-3.07381	0.0120229	c8a	complement C8 alpha chain [Source:HGNC Symbol;Acc:HGNC:1352]
ENSSSAG00000085435	225.003	-3.08143	0.0122391	ffar2	Salmo salar free fatty acid receptor 2 (LOC106582709), mRNA
ENSSSAG00000095055	129.106	-3.08483	0.0021067	lncrna095055	LncRNA
ENSSSAG00000102850	14.8553	-3.14953	0.0437121	grxcr2	glutaredoxin and cysteine rich domain containing 2 [Source:HGNC Symbol;Acc:HGNC:33862]
ENSSSAG00000044246	1896.57	-3.15494	0.0474157	serpine1	serpin peptidase inhibitor, clade E (nexin, plasminogen activator inhibitor type 1), member 1 [Source:ZFIN;Acc:ZDB-GENE-070912-60]
ENSSSAG00000114005	52.4812	-3.1689	0.0474157	lncrna114005	LncRNA
ENSSSAG00000046950	381.436	-3.2125	0.0474157	rabin3l	Salmo salar ras and Rab interactor 3-like (LOC106612610), transcript variant X3, mRNA
ENSSSAG00000006098	45.165	-3.2359	0.0196147	loc106575033	Salmo salar uncharacterized protein (LOC106575033), transcript variant X2, mRNA
ENSSSAG00000041592	136.549	-3.2502	0.0166998	iatihc6	inter-alpha-trypsin inhibitor heavy chain family member 6 [Source:ZFIN;Acc:ZDB-GENE-050603-1]
ENSSSAG00000095460	194.784	-3.2856	0.0196321	lncrna95460	LncRNA
ENSSSAG00000075628	68.4708	-3.29421	0.0313444	pls1	Salmo salar plastin-1 (LOC106594147), transcript variant X1, mRNA
ENSSSAG00000039754	32.0161	-3.31323	0.0391202	l3mbtl1	L3MBTL histone methyl-lysine binding protein 1 [Source:HGNC Symbol;Acc:HGNC:15905]
ENSSSAG00000077515	953.412	-3.31825	0.0120229	vipr2l	Salmo salar vasoactive intestinal polypeptide receptor 2-like (LOC106579482), mRNA
ENSSSAG00000091947	23.6856	-3.35065	0.00780326	lncrna91947	LncRNA
ENSSSAG00000005275	770.463	-3.36618	0.0287567	ptgs2a	prostaglandin-endoperoxide synthase 2a [Source:ZFIN;Acc:ZDB-GENE-020530-2]
ENSSSAG00000078013	23.1005	-3.46466	0.0335071	eif2d	eukaryotic translation initiation factor 2D [Source:ZFIN;Acc:ZDB-GENE-040426-1226]
ENSSSAG00000079657	278.233	-3.50962	0.0128146	f2	coagulation factor II (thrombin) [Source:ZFIN;Acc:ZDB-GENE-030131-4606]
ENSSSAG00000073158	43.838	-3.51814	0.0196147	ccsapsg	Salmo salar cation channel sperm-associated protein subunit gamma (LOC106603651), mRNA
ENSSSAG00000083734	110.383	-3.54665	0.0465481	rapgef5	Salmo salar rap guanine nucleotide exchange factor 5 (LOC106570585), transcript variant X1, mRNA
ENSSSAG00000073994	275.03	-3.57136	0.00780326	loc123726088	Salmo salar uncharacterized protein (LOC123726088), mRNA
ENSSSAG00000082744	51.3602	-3.57643	0.0495909	angpt4	Salmo salar angiopoietin-4 (LOC106576378), mRNA
ENSSSAG00000120626	55.704	-3.59105	0.0196147	tsc22d4	Salmo salar TSC22 domain family protein 4-like (LOC106595244), transcript variant X2, mRNA
ENSSSAG00000063212	96.8286	-3.72601	0.00413381	calml4	calmodulin like 4 [Source:HGNC Symbol;Acc:HGNC:18445]
ENSSSAG00000107169	2306.39	-3.7662	0.00382133	ikbke	Salmo salar inhibitor of nuclear factor kappa B kinase subunit epsilon (ikbke), transcript variant X1, mRNA
ENSSSAG00000120998	23.398	-4.06193	0.0287567	duox2	dual oxidase 2 [Source:ZFIN;Acc:ZDB-GENE-111007-1]
ENSSSAG00000095931	252.085	-4.22792	0.0189684	jdp2	Salmo salar jun dimerization protein 2 (LOC106571029), transcript variant X1, mRNA
ENSSSAG00000004485	171.199	-4.38161	0.0021067	igfn1.3	immunoglobulin like and fibronectin type III domain containing 1, tandem duplicate 3 [Source:ZFIN;Acc:ZDB-GENE-131122-44]
ENSSSAG00000009791	97.077	-4.59824	0.0128146	klf5b	Salmo salar Kruppel like factor 5b (klf5b), mRNA
ENSSSAG00000076734	83.9816	-4.82394	0.00961934	itih2	inter-alpha-trypsin inhibitor heavy chain 2 [Source:ZFIN;Acc:ZDB-GENE-040426-1942]
ENSSSAG00000064384	388.132	-4.83748	0.000969	tfa	transferrin-a [Source:ZFIN;Acc:ZDB-GENE-980526-35]
ENSSSAG00000102110	715.525	-5.22315	0.000872	rpl9	Salmo salar ribosomal protein L9 (rpl9), transcript variant X1, mRNA
ENSSSAG00000093954	79.4514	-5.24293	0.00356125	loc123739379	Salmo salar uncharacterized protein (LOC123739379), mRNA
ENSSSAG00000117018	1721.13	-5.74656	4.19e-05	lncrna117018	LncRNA
ENSSSAG00000106412	1359.73	-7.01759	8.74e-07	lncrna106412	LncRNA
