# Supplementary material for: Impact of vitamin D on gene expression in Atlantic salmon skin
Source: PLoS One. 2026 May 18;21(5):e0349197. doi: 10.1371/journal.pone.0349197 (PMC13183206; doi:10.1371/journal.pone.0349197)
Supplement: S2 Table — The table provides information on raw and clean read counts, base counts, sequencing error rates, quality scores (Q20 and Q30), and GC content for each sample. (XLSX) [file pone.0349197.s002.xlsx]

## Sheet: data_table
S2 Table: Sample data for RNA-seq output
Sample	Library	Raw reads	Raw bases	Clean reads	Clean bases	Error rate	Q20	Q30	GC pct	Mapping rate
DHUN_B1_SKIN	ERRA240001007-1b	69177080	10.38G	67108384	10.07G	0.01	98.39	95.49	49.12	60056907(89.49%)
DHUN_B2_SKIN	ERRA240001013-1a	85304320	12.8G	83306122	12.5G	0.01	97.2	92.51	47.84	72722562(87.3%)
DHUN_B3_SKIN	ERRA240001019-1a	97883774	14.68G	95401576	14.31G	0.01	97.19	92.48	48.38	83398142(87.42%)
DHUN_S1_SKIN	ERRA240001010-1a	88601150	13.29G	86443400	12.97G	0.01	97.21	92.62	46.37	72935735(84.37%)
DHUN_S2_SKIN	ERRA240001016-1a	107779078	16.17G	105617112	15.84G	0.01	97.17	92.52	47.11	87128193(82.49%)
DHUN_S3_SKIN	ERRA240001022-1a	102560628	15.38G	100345270	15.05G	0.01	96.97	92.12	46.45	71593354(71.35%)
DTHO_B1_SKIN	ERRA240001008-1b	80754460	12.11G	78216904	11.73G	0.01	98.34	95.36	48.84	71505056(91.42%)
DTHO_B2_SKIN	ERRA240001014-2a	100999450	15.15G	98296074	14.74G	0.01	98.49	95.87	48.62	89947096(91.51%)
DTHO_B3_SKIN	ERRA240001020-1b	86117122	12.92G	83358536	12.5G	0.01	98.34	95.39	48.66	75810807(90.95%)
DTHO_S1_SKIN	ERRA240001011-1a	82467660	12.37G	80654686	12.1G	0.01	97.18	92.5	47.99	71120635(88.18%)
DTHO_S2_SKIN	ERRA240001017-1a	94840464	14.23G	92924366	13.94G	0.01	97.11	92.24	47.83	79223022(85.26%)
DTHO_S3_SKIN	ERRA240001023-1a	80801916	12.12G	78287600	11.74G	0.01	97.28	92.67	49.78	68738818(87.8%)
