# Supplementary material for: Impact of vitamin D on gene expression in Atlantic salmon skin
Source: PLoS One. 2026 May 18;21(5):e0349197. doi: 10.1371/journal.pone.0349197 (PMC13183206; doi:10.1371/journal.pone.0349197)
Supplement: S3 Table — Includes all outputs from GSEA with significance levels of adjusted p ≤ 0.05 and q value ≤ 0.05. The table covers all ontologies related to biological process, molecular function, and cellular component. The table also contains the enrichment and normalised enrichment scores and the set size, which is of genes connected to each GO term. (XLSX) [file pone.0349197.s003.xlsx]

## Sheet: SUP_Table3_gsea_thouvshun_LT_8-
S3 Table: Gene set enrichment analysis of vitamin D-treated salmon
GO ID	ONTOLOGY	Description	setSize	NES	p.adjust	qvalue
GO:0140375	MF	immune receptor activity	63	2.2495	5.04392e-05	4.56161e-05
GO:0004896	MF	cytokine receptor activity	51	2.16884	0.000436303	0.000394583
GO:0001637	MF	G protein-coupled chemoattractant receptor activity	14	2.06639	0.00541783	0.00489977
GO:0004950	MF	chemokine receptor activity	14	2.06639	0.00541783	0.00489977
GO:0006955	BP	immune response	250	2.03747	1.24254e-06	1.12373e-06
GO:0006952	BP	defense response	160	2.02001	1.07395e-05	9.71261e-06
GO:0002376	BP	immune system process	351	1.98358	1.21816e-07	1.10168e-07
GO:0009897	CC	external side of plasma membrane	90	1.94874	0.00167427	0.00151418
GO:0140546	BP	defense response to symbiont	102	1.94348	0.000692796	0.00062655
GO:0006954	BP	inflammatory response	84	1.93572	0.00171261	0.00154885
GO:0033619	BP	membrane protein proteolysis	24	1.92085	0.0141558	0.0128022
GO:0045087	BP	innate immune response	94	1.90577	0.00171261	0.00154885
GO:0098552	CC	side of membrane	176	1.89846	0.000265909	0.000240483
GO:0044419	BP	biological process involved in interspecies interaction between organisms	136	1.89339	0.00122202	0.00110517
GO:0004190	MF	aspartic-type endopeptidase activity	16	1.88112	0.0425229	0.0384568
GO:0070001	MF	aspartic-type peptidase activity	16	1.88112	0.0425229	0.0384568
GO:0098542	BP	defense response to other organism	112	1.84579	0.00196354	0.00177578
GO:0019221	BP	cytokine-mediated signaling pathway	76	1.84392	0.00573962	0.00519079
GO:0007200	BP	phospholipase C-activating G protein-coupled receptor signaling pathway	36	1.84153	0.0315081	0.0284952
GO:0009605	BP	response to external stimulus	221	1.83895	0.000171724	0.000155304
GO:0043207	BP	response to external biotic stimulus	130	1.83511	0.00167427	0.00151418
GO:0051707	BP	response to other organism	130	1.83511	0.00167427	0.00151418
GO:0009607	BP	response to biotic stimulus	131	1.83208	0.00167427	0.00151418
GO:0006935	BP	chemotaxis	85	1.82351	0.00583918	0.00528083
GO:0042330	BP	taxis	85	1.82351	0.00583918	0.00528083
GO:0033627	BP	cell adhesion mediated by integrin	30	1.82322	0.0270822	0.0244926
GO:0002764	BP	immune response-regulating signaling pathway	65	1.82261	0.0189133	0.0171048
GO:0031347	BP	regulation of defense response	44	1.81836	0.0230487	0.0208448
GO:0045088	BP	regulation of innate immune response	37	1.78916	0.0331182	0.0299514
GO:0002831	BP	regulation of response to biotic stimulus	38	1.78464	0.0415346	0.037563
GO:0002757	BP	immune response-activating signaling pathway	62	1.77641	0.022028	0.0199217
GO:0004888	MF	transmembrane signaling receptor activity	431	1.77488	6.70963e-06	6.06805e-06
GO:0030097	BP	hemopoiesis	54	1.76679	0.0397009	0.0359046
GO:0032103	BP	positive regulation of response to external stimulus	46	1.7608	0.0306595	0.0277278
GO:0034097	BP	response to cytokine	91	1.76001	0.0140148	0.0126747
GO:1901652	BP	response to peptide	91	1.76001	0.0140148	0.0126747
GO:0071345	BP	cellular response to cytokine stimulus	81	1.75228	0.0172375	0.0155893
GO:0009986	CC	cell surface	152	1.70998	0.00350797	0.00317253
GO:0005794	CC	Golgi apparatus	444	1.65995	0.000118454	0.000107127
GO:0004930	MF	G protein-coupled receptor activity	224	1.64467	0.00307627	0.00278211
GO:0002682	BP	regulation of immune system process	160	1.63196	0.00703711	0.00636422
GO:0048584	BP	positive regulation of response to stimulus	276	1.60318	0.00302932	0.00273966
GO:0042221	BP	response to chemical	392	1.59175	0.000935998	0.000846497
GO:0070085	BP	glycosylation	148	1.57641	0.0231997	0.0209813
GO:0009101	BP	glycoprotein biosynthetic process	174	1.53488	0.0268335	0.0242676
GO:1902533	BP	positive regulation of intracellular signal transduction	149	1.52763	0.046878	0.0423954
GO:0005773	CC	vacuole	148	1.51597	0.0451728	0.0408534
GO:0098609	BP	cell-cell adhesion	229	1.51327	0.0203559	0.0184095
GO:0050839	MF	cell adhesion molecule binding	164	1.51269	0.0397009	0.0359046
GO:0009100	BP	glycoprotein metabolic process	207	1.51119	0.0426596	0.0385804
GO:0007186	BP	G protein-coupled receptor signaling pathway	322	1.50074	0.00802071	0.00725376
GO:0010647	BP	positive regulation of cell communication	185	1.48811	0.0426596	0.0385804
GO:0023056	BP	positive regulation of signaling	185	1.48811	0.0426596	0.0385804
GO:0007155	BP	cell adhesion	384	1.43328	0.0154669	0.0139879
GO:0097708	CC	intracellular vesicle	480	1.38419	0.0210294	0.0190186
GO:0031410	CC	cytoplasmic vesicle	479	1.38194	0.0154669	0.0139879
GO:0065008	BP	regulation of biological quality	463	1.35028	0.0426596	0.0385804
GO:0005198	MF	structural molecule activity	290	-1.49608	0.0277881	0.025131
GO:0072521	BP	purine-containing compound metabolic process	205	-1.5188	0.0426596	0.0385804
GO:0140678	MF	molecular function inhibitor activity	142	-1.67844	0.0236194	0.0213609
GO:0006163	BP	purine nucleotide metabolic process	155	-1.72324	0.00902847	0.00816515
GO:0005267	MF	potassium channel activity	53	-1.74182	0.0450557	0.0407474
GO:0019693	BP	ribose phosphate metabolic process	123	-1.74278	0.0288664	0.0261062
GO:0009141	BP	nucleoside triphosphate metabolic process	69	-1.7501	0.0425229	0.0384568
GO:0004857	MF	enzyme inhibitor activity	121	-1.75919	0.0141558	0.0128022
GO:0009144	BP	purine nucleoside triphosphate metabolic process	61	-1.78647	0.0333772	0.0301857
GO:0022832	MF	voltage-gated channel activity	69	-1.79051	0.0329256	0.0297772
GO:0006412	BP	translation	243	-1.79877	0.000336314	0.000304155
GO:0046434	BP	organophosphate catabolic process	89	-1.80679	0.0203559	0.0184095
GO:0005244	MF	voltage-gated monoatomic ion channel activity	68	-1.81564	0.024386	0.0220542
GO:1901292	BP	nucleoside phosphate catabolic process	71	-1.83109	0.0234241	0.0211843
GO:1990351	CC	transporter complex	97	-1.85112	0.00729462	0.0065971
GO:0009166	BP	nucleotide catabolic process	53	-1.85727	0.0159724	0.0144451
GO:0009205	BP	purine ribonucleoside triphosphate metabolic process	58	-1.86088	0.0217987	0.0197143
GO:0022843	MF	voltage-gated monoatomic cation channel activity	48	-1.86289	0.0306595	0.0277278
GO:0061134	MF	peptidase regulator activity	73	-1.87228	0.00787353	0.00712065
GO:0009259	BP	ribonucleotide metabolic process	111	-1.87313	0.00316863	0.00286564
GO:1902495	CC	transmembrane transporter complex	94	-1.88487	0.00305311	0.00276116
GO:0006091	BP	generation of precursor metabolites and energy	125	-1.90565	0.00196354	0.00177578
GO:0009150	BP	purine ribonucleotide metabolic process	107	-1.91086	0.00335515	0.00303433
GO:0000271	BP	polysaccharide biosynthetic process	18	-1.91708	0.0426596	0.0385804
GO:0034704	CC	calcium channel complex	27	-1.92955	0.0234241	0.0211843
GO:0016052	BP	carbohydrate catabolic process	51	-1.93252	0.00732801	0.0066273
GO:0072523	BP	purine-containing compound catabolic process	53	-1.94647	0.00584707	0.00528796
GO:0030414	MF	peptidase inhibitor activity	68	-1.95053	0.00541783	0.00489977
GO:0061135	MF	endopeptidase regulator activity	62	-1.95214	0.00636614	0.0057574
GO:0022627	CC	cytosolic small ribosomal subunit	14	-1.98332	0.0241459	0.0218371
GO:0046034	BP	ATP metabolic process	49	-1.98689	0.0128985	0.0116652
GO:0032410	BP	negative regulation of transporter activity	11	-1.9883	0.0203559	0.0184095
GO:0032413	BP	negative regulation of ion transmembrane transporter activity	11	-1.9883	0.0203559	0.0184095
GO:0006195	BP	purine nucleotide catabolic process	47	-1.99359	0.00691689	0.00625549
GO:0004866	MF	endopeptidase inhibitor activity	59	-1.99762	0.00366327	0.00331298
GO:0034705	CC	potassium channel complex	22	-2.04029	0.0146767	0.0132733
GO:0005978	BP	glycogen biosynthetic process	13	-2.06296	0.0148693	0.0134475
GO:0009250	BP	glucan biosynthetic process	13	-2.06296	0.0148693	0.0134475
GO:0033549	MF	MAP kinase phosphatase activity	23	-2.06307	0.00949907	0.00859075
GO:0009154	BP	purine ribonucleotide catabolic process	43	-2.06414	0.00408231	0.00369196
GO:0009261	BP	ribonucleotide catabolic process	43	-2.06414	0.00408231	0.00369196
GO:0009185	BP	ribonucleoside diphosphate metabolic process	34	-2.09474	0.00327619	0.00296291
GO:0019364	BP	pyridine nucleotide catabolic process	33	-2.09918	0.00408231	0.00369196
GO:0006090	BP	pyruvate metabolic process	39	-2.10356	0.0022969	0.00207727
GO:0009132	BP	nucleoside diphosphate metabolic process	46	-2.10394	0.00196354	0.00177578
GO:0006096	BP	glycolytic process	32	-2.11149	0.00461631	0.00417489
GO:0009137	BP	purine nucleoside diphosphate catabolic process	32	-2.11149	0.00461631	0.00417489
GO:0009181	BP	purine ribonucleoside diphosphate catabolic process	32	-2.11149	0.00461631	0.00417489
GO:0009191	BP	ribonucleoside diphosphate catabolic process	32	-2.11149	0.00461631	0.00417489
GO:0046032	BP	ADP catabolic process	32	-2.11149	0.00461631	0.00417489
GO:0009135	BP	purine nucleoside diphosphate metabolic process	33	-2.12608	0.00307627	0.00278211
GO:0009179	BP	purine ribonucleoside diphosphate metabolic process	33	-2.12608	0.00307627	0.00278211
GO:0046031	BP	ADP metabolic process	33	-2.12608	0.00307627	0.00278211
GO:0005976	BP	polysaccharide metabolic process	28	-2.14537	0.00179678	0.00162497
GO:0072526	BP	pyridine-containing compound catabolic process	34	-2.15051	0.00167427	0.00151418
GO:0009134	BP	nucleoside diphosphate catabolic process	43	-2.1518	0.00167427	0.00151418
GO:0046496	BP	nicotinamide nucleotide metabolic process	65	-2.15832	0.00058944	0.000533077
GO:0072524	BP	pyridine-containing compound metabolic process	65	-2.15832	0.00058944	0.000533077
GO:0015934	CC	large ribosomal subunit	45	-2.19232	0.000620077	0.000560785
GO:0034702	CC	monoatomic ion channel complex	65	-2.22218	0.000285631	0.000258319
GO:0005977	BP	glycogen metabolic process	23	-2.23058	0.00159597	0.00144336
GO:0006112	BP	energy reserve metabolic process	23	-2.23058	0.00159597	0.00144336
GO:0044042	BP	glucan metabolic process	23	-2.23058	0.00159597	0.00144336
GO:0034703	CC	cation channel complex	56	-2.24233	0.000276893	0.000250416
GO:0044391	CC	ribosomal subunit	75	-2.26033	5.04392e-05	4.56161e-05
GO:0022625	CC	cytosolic large ribosomal subunit	30	-2.27818	0.000620077	0.000560785
GO:0005840	CC	ribosome	94	-2.34016	1.24254e-06	1.12373e-06
GO:0003735	MF	structural constituent of ribosome	91	-2.37515	1.24254e-06	1.12373e-06
GO:0022626	CC	cytosolic ribosome	44	-2.47424	6.86525e-06	6.20878e-06
