# Supplementary material for: Impact of vitamin D on gene expression in Atlantic salmon skin
Source: PLoS One. 2026 May 18;21(5):e0349197. doi: 10.1371/journal.pone.0349197 (PMC13183206; doi:10.1371/journal.pone.0349197)
Supplement: S1 File — (ZIP) [file pone.0349197.s004.zip]

Archive with 15 entries (14 files):
- R_Code/
- R_Code/Fig2_Volcano_plot_code.R
- __MACOSX/R_Code/._Fig2_Volcano_plot_code.R
- R_Code/.DS_Store
- __MACOSX/R_Code/._.DS_Store
- R_Code/Fig3_VenD_sealice_VitD.R
- __MACOSX/R_Code/._Fig3_VenD_sealice_VitD.R
- R_Code/Fig3_VitaminD_Sealice_OverlapGenes_Boxplots.R
- __MACOSX/R_Code/._Fig3_VitaminD_Sealice_OverlapGenes_Boxplots.R
- R_Code/DEG_tximport_exp_sealice_Deseq2.R
- __MACOSX/R_Code/._DEG_tximport_exp_sealice_Deseq2.R
- R_Code/Fig4_heatmap_ont_split.R
- __MACOSX/R_Code/._Fig4_heatmap_ont_split.R
- R_Code/DEG_tximport_VitD_Deseq2.R
- __MACOSX/R_Code/._DEG_tximport_VitD_Deseq2.R
