# Supplementary material for: Impact of vitamin D on gene expression in Atlantic salmon skin
Source: PLoS One. 2026 May 18;21(5):e0349197. doi: 10.1371/journal.pone.0349197 (PMC13183206; doi:10.1371/journal.pone.0349197)
Supplement: S1 File — (ZIP) [file pone.0349197.s004.zip › R_Code/Fig2_Volcano_plot_code.R]

### Volcano plot 
## Notes
# res is Deseq2 output files
# gene_id = ensmble id 
# external_gene_name = gene symbols

# Set working directory
setwd("")
################################################################################
# Library
library(EnhancedVolcano)
library(biomaRt)
################################################################################
# Filter significant genes (padj < 0.05)
significant_genes <- rownames(res)[which(res$padj <= 0.05)]

# Annotating genes using Ensmble
# Gene annotation with Ensembl only for significant genes
ensembl <- useMart("ensembl", dataset = "ssalar_gene_ensembl")
annotations <- getBM(attributes = c("ensembl_gene_id", "external_gene_name", "description"),
                     filters = "ensembl_gene_id", values = significant_genes, mart = ensembl)

# Merge the DESeq2 results for significant genes with gene annotations
res_sig <- as.data.frame(res[significant_genes, ])
res_sig$gene_id <- rownames(res_sig)
annotated_res <- merge(res_sig, annotations, by.x = "gene_id", by.y = "ensembl_gene_id", all.x = TRUE)

# Assign gene_id to external_gene_name where external_gene_name is missing or empty
annotated_res$external_gene_name[is.na(annotated_res$external_gene_name) | annotated_res$external_gene_name == ""] <- 
  annotated_res$gene_id[is.na(annotated_res$external_gene_name) | annotated_res$external_gene_name == ""]
# Saving annotated results so it can be fully annotated
write.csv(annotated_res, file = "Annoteted_results_Seaweed_smallestgroupsize5.csv")

################################################################################

# Read the CSV file containing the top 10 upregulated and downregulated genes
Top10_up_down_regulated_genes <- read.csv("Annoteted_results_Seaweed_smallestgroupsize5_LT.csv")

# Extract gene names to be highlighted on the volcano plot
highlight_genes <- Top10_up_down_regulated_genes$external_gene_name

# Convert the DESeqResults object to a data frame
res_df <- as.data.frame(res)

# Filter out rows with NA in the padj column
res_df <- res_df[!is.na(res_df$padj), ]

# Annotate genes as significant or non-significant based on conditions
res_df$color <- ifelse(res_df$padj < 0.05 & res_df$log2FoldChange > 1, "#C41E3A",
                       ifelse(res_df$padj < 0.05 & res_df$log2FoldChange < -1, "#C41E3A", "black"))

# Create a named vector for colCustom based on gene IDs
# Make sure the names of the color vector are the row names of res_df
col_custom <- setNames(res_df$color, rownames(res_df))

# Generate the volcano plot using the selected gene names and new colour settings
Volcano <- EnhancedVolcano(
  res_df,
  lab = Top10_up_down_regulated_genes$external_gene_name[match(rownames(res_df), Top10_up_down_regulated_genes$gene_id)],
  x = 'log2FoldChange',
  y = 'padj',
  ylim = c(0,3),
  xlim = c(-8,8),
  xlab = bquote(~Log[2]~ 'fold change'),
  ylab = bquote(~-Log[10]~ 'adjusted p-value'),
  pCutoff = 0.05,
  FCcutoff = 1.0,
  pointSize = 2.0,
  labSize = 6.0,
  colAlpha = 1,
  colCustom = col_custom,  # Use named custom colors
  legendPosition = 'none',   # Remove legend
  maxoverlapsConnectors = 8,
  drawConnectors = TRUE,
  widthConnectors = 0.75,
  selectLab = highlight_genes,  # Use extracted gene names
  boxedLabels = TRUE,           # Highlight selected genes in boxes
  caption = '',                 # Leave caption empty
  titleLabSize = 18,            # Adjust title size for "caption"
  subtitleLabSize = 18,         # Adjust subtitle size
  captionLabSize = 18           # Set caption size to 0 if not used
)

# Save the volcano plot
ggsave("Volcano_plot_all_CG_filter_xlim.tiff", plot = Volcano, width = 4488/300, height = 2126/300, dpi = 300)
