# Supplementary material for: Impact of vitamin D on gene expression in Atlantic salmon skin
Source: PLoS One. 2026 May 18;21(5):e0349197. doi: 10.1371/journal.pone.0349197 (PMC13183206; doi:10.1371/journal.pone.0349197)
Supplement: S1 File — (ZIP) [file pone.0349197.s004.zip › R_Code/Fig3_VenD_sealice_VitD.R]

# Install and load necessary packages (if not installed)
if (!require("VennDiagram")) install.packages("VennDiagram")
library(VennDiagram)
library(ggplot2)

################################################################################
# Read sealice significant genes CSV file
df1 <- read.csv("DESeq2_Sig_sealice_filter.csv")

# Read DThouvsDHun significant genes CSV file
df2 <- read.csv("Gene_list2_VitD_annotated.csv")

# Ensure both data frames have a column named 'gene_id'
if (!("gene_id" %in% colnames(df1)) | !("gene_id" %in% colnames(df2))) {
  stop("Both data frames must contain a column named 'gene_id'")
}

# Extract the 'gene_id' columns from both data frames
genes_sealice <- df1$gene_id
genes_vitD <- df2$gene_id

# Generate the Venn diagram
venn.plot <- venn.diagram(
  x = list(
    Sealice = genes_sealice,
    VitD = genes_vitD
  ),
  filename = NULL,               # Save to an object for manual file output
  fill = c("#C41E3A", "#6495ED"), # Fill colors for the sets
  alpha = 0.5,                   # Transparency for fill colors
  cex = 2,                       # Font size for set labels
  cat.cex = 1.5,                 # Font size for category labels
  cat.pos = c(-20, 20),          # Positioning of category labels
  margin = 0.1,                   # Margin around the Venn diagram
  scaled = FALSE                 # Ensure circles are the same size
)

# Save the Venn diagram as a TIFF file at 600 DPI
tiff("Venn_diagram_600dpi.tiff", width = 6, height = 6, units = "in", res = 600)
grid.draw(venn.plot)
dev.off()  # Close the TIFF device

# Find overlapping genes
overlap_genes <- intersect(genes_sealice, genes_vitD)

# View the overlapping genes
print(overlap_genes)

# Optionally, write to a CSV file
write.csv(overlap_genes, "overlapping_genes.csv", row.names = FALSE)
