# Supplementary material for: Impact of vitamin D on gene expression in Atlantic salmon skin
Source: PLoS One. 2026 May 18;21(5):e0349197. doi: 10.1371/journal.pone.0349197 (PMC13183206; doi:10.1371/journal.pone.0349197)
Supplement: S1 File — (ZIP) [file pone.0349197.s004.zip › R_Code/Fig3_VitaminD_Sealice_OverlapGenes_Boxplots.R]

# Set working directory (adjust to your environment)
setwd("/Users/lewistaylor/PHD_project_1/Sonic")
# Load necessary libraries
library(ggplot2)
library(tidyr)  # For reshaping data
library(dplyr)  # For data manipulation

# Load the data
data <- read.csv("normalized_counts_VitD_ThouvsHun_sealice_combined.csv", check.names = FALSE)
Mdata <- read.csv("sample_info_Skin_thouvshun_all_sealice.csv")
gene_data <- read.csv("Annotated_overlap_genes.csv")

# Reshape 'data' so that sample names (column headers) become a 'sample' column
reshaped_data <- data %>%
  pivot_longer(
    cols = -gene_id, 
    names_to = "sample", 
    values_to = "normalized_expression"
  )

# Merge reshaped 'data' with 'Mdata' on 'sample' to include condition information
merged_data <- merge(reshaped_data, Mdata, by = "sample")

# Merge with gene_data on "gene_id" to get "gene_symbol"
merged_data <- merge(merged_data, gene_data[, c("gene_id", "gene_symbol")], by = "gene_id")

# Convert "condition" to a factor with the desired order
merged_data$condition <- factor(merged_data$condition, levels = c("uninf", "Inf+", "hun", "thou"))

# Ordering the list by my desire genes 
gene_list <- c("fkbp5-99623", "hsp70a", "serpine1", "tfa", "cfh", "itga2", "saa5")
Ordered_A <- merged_data[!is.na(match(merged_data$gene_symbol, gene_list)), ]
Ordered_A <- Ordered_A[order(match(Ordered_A$gene_symbol, gene_list)), ]


# Ensure external_gene_name is a factor with levels ordered by gene_list
Ordered_A$gene_symbol <- factor(Ordered_A$gene_symbol, levels = gene_list)

# Create the plot again
ggp <- ggplot(Ordered_A, aes(x = condition, y = (log2(normalized_expression+1)), fill = condition)) +
  geom_boxplot(outlier.shape = NA, alpha = 0.6) +
  geom_jitter(position = position_jitter(0.2), size = 1.5, alpha = 0.8) +  # Add jitter for individual points
  labs(
    title = "", 
    x = "Condition", 
    y = bquote("Normalised Expression (log"[2]*")")
  ) +
  theme_bw() +
  scale_fill_manual(
    values = c("#EE8E68", "#483D8B", "#55c5cd", "#C41E3A"),
    labels = c("Uninfected", "Infected", "Low", "High"), 
    name = "Condition"
  ) +
  #ylim(0, 15) +
  scale_x_discrete(
    labels = c("uninf" = "Uninfected", 
               "Inf+" = "Infected", 
               "hun" = "Low", 
               "thou" = "High")
  ) +
  theme(
    panel.grid.major = element_blank(),
    panel.grid.minor = element_blank(),
    panel.spacing = unit(1.5, "lines"),
    axis.text.x = element_text(angle = 45, hjust = 1, size = 20, colour="black"),
    axis.text.y = element_text(size = 20, colour="black"),
    axis.title.x = element_text(size = 20, colour="black"),
    axis.title.y = element_text(size = 20, colour="black"),
    strip.text = element_text(size = 20, face="italic", colour="black"),
    plot.title = element_text(size = 20, colour="black"),
    legend.position = "top",
    legend.title = element_text(size = 20, colour="black"),
    legend.text = element_text(size = 20, colour="black")
  ) +
  facet_wrap(~gene_symbol, ncol = 4)  # Facet by "gene_symbol"

# Display the plot
print(ggp)

# Save the plot to a file
tiff("GeneExpression_by_Condition_AllGenes_5_E445.tiff", width = 3000, height = 4500, res = 300)
print(ggp)
dev.off()
