# Supplementary material for: Impact of vitamin D on gene expression in Atlantic salmon skin
Source: PLoS One. 2026 May 18;21(5):e0349197. doi: 10.1371/journal.pone.0349197 (PMC13183206; doi:10.1371/journal.pone.0349197)
Supplement: S1 File — (ZIP) [file pone.0349197.s004.zip › R_Code/DEG_tximport_exp_sealice_Deseq2.R]

# Install tiximport

#if (!require("BiocManager", quietly = TRUE))
  #install.packages("BiocManager")

#BiocManager::install("tximport")

if (!require("BiocManager", quietly = TRUE))
 install.packages("BiocManager")

BiocManager::install("AnnotationDbi")
BiocManager::install("GenomicFeatures")
BiocManager::install("txdbmaker")

# Loading libraries
library(tximport)
library(readr)
library(DESeq2)
library(AnnotationDbi)
library(GenomicFeatures)
library(txdbmaker)
library(pheatmap)
library(reshape2)
library(ggplot2)
library(dplyr)
library(RColorBrewer)
library(biomaRt)
# Set working directory
setwd("/Volumes/LaCie/nextflow_results_salmo_exp1/star_salmon")

# Load the GTF file
gtf_file <- "Salmo_salar.Ssal_v3.1.112.gtf"

# Create the TxDb object
txdb <- makeTxDbFromGFF(gtf_file, format="gtf")

# Extract the transcript-to-gene mapping
k <- keys(txdb, keytype = "TXNAME")
tx2gene <- select(txdb, keys = k, columns = c("TXNAME", "GENEID"), keytype = "TXNAME")

# Save the mapping to a CSV file (optional)
write.csv(tx2gene, file = "tx2gene.csv", row.names = FALSE)

## Obtain a vector of all filenames including the path
# List all directories containing Salmon quant.sf files
samples <- list.files(path = "/Volumes/LaCie/nextflow_results_salmo_exp1/DESeq2", full.names = TRUE, pattern="^SRX")
files <- file.path(samples, "quant.sf")
names(files) <- basename(samples)


# Create a sample metadata file
sample_info <- read.csv("sample_metadata_exp1.csv", header=TRUE)
rownames(sample_info) <- sample_info$sample_id
sample_info <- sample_info[basename(samples), ] # Order sample_info to match the samples

# Read the transcript-to-gene mapping file
tx2gene <- read.csv("/Volumes/LaCie/nextflow_results_salmo_exp1/DESeq2/tx2gene.csv", header=TRUE)

print(samples)
# Import transcript-level estimates and summarize to the gene level
txi <- tximport(files, type="salmon", tx2gene=tx2gene)

# Create the DESeq2 dataset from tximport object
dds <- DESeqDataSetFromTximport(txi, colData = sample_info, design = ~ condition)

# Filter out low counts
smallestGroupSize <- 5
keep <- rowSums(counts(dds) >= 10) >= smallestGroupSize
dds <- dds[keep,]

# set the factor level
dds$condition <- relevel(dds$condition, ref = "uninf")
# Run DESeq2
dds <- DESeq(dds)

# Results ordered by adjusted p
res <- results(dds, alpha = 0.05) # alpha sets the threshold for padj in 'results'
res <- res[order(res$padj), ]
summary(res)

# Write out deseq2 results 
write.csv(as.data.frame(res), file = "DESeq2_results_sealice_filter.csv")
# Filter genes based on padj < 0.05
significant_genes <- rownames(res)[which(res$padj <= 0.05)]

# Print or use the list of significant genes
print(significant_genes)

# Export the list as a CSV file
write.csv(significant_genes, file = "significant_genes_sealice_exp1_filter_5smallest.csv", row.names = FALSE)

# Extract normalized counts
normalized_counts <- counts(dds, normalized=TRUE)

# Save the normalized counts to a CSV file
write.csv(as.data.frame(normalized_counts), file = "normalized_counts_sealice_exp1_5smallest.csv")
