# Supplementary material for: Impact of vitamin D on gene expression in Atlantic salmon skin
Source: PLoS One. 2026 May 18;21(5):e0349197. doi: 10.1371/journal.pone.0349197 (PMC13183206; doi:10.1371/journal.pone.0349197)
Supplement: S1 File — (ZIP) [file pone.0349197.s004.zip › R_Code/Fig4_heatmap_ont_split.R]

setwd("/Users/lewistaylor/PHD_project_1/Sonic")
# Load necessary libraries
library(AnnotationHub)
library(clusterProfiler)
library(GO.db)
library(ggplot2)
library(ComplexHeatmap)
library(dplyr)
library(tibble)
library(tidyr)

# Install 
if (!require("BiocManager", quietly = TRUE))
  install.packages("BiocManager")

BiocManager::install("ComplexHeatmap")
#################################################################################

##### SET UP DATA #####

#################################################################################

# Query and retrieve the correct OrgDb for Salmo salar
ah <- AnnotationHub()
orgdb_query_results <- query(ah, 'org.Salmo_salar.eg.sqlite')

# Load the OrgDb resource "AH119615" latest as time of writing
orgDb <- orgdb_query_results[["AH119615"]]

# Read DESeq2 results 
thouvshun <- read.csv("DESeq2_results_VitD_ThouvsHun_filter.csv", header = TRUE)
sealice <- read.csv("DESeq2_results_sealice_filter.csv", header = TRUE)

# Function to process DESeq2 results and prepare ranked gene lists
prepare_ranked_list <- function(data) {
  gene_list <- data[["gene_id"]]  
  logFC_list <- data[["log2FoldChange"]] 
  valid_data <- na.omit(data.frame(gene_id = gene_list, log2FoldChange = logFC_list))   # Remove NA values
  gene_list <- valid_data$gene_id  # Extract cleaned gene list
  logFC_list <- valid_data$log2FoldChange
  ranked_gene_list <- logFC_list   # Create ranked gene list
  names(ranked_gene_list) <- gene_list
  ranked_gene_list <- sort(ranked_gene_list, decreasing = TRUE) # Sort ranked gene list in decreasing order
  return(ranked_gene_list)
}

# Prepare ranked lists for both datasets
ranked_gene_list_thouvshun <- prepare_ranked_list(thouvshun)
ranked_gene_list_sealice <- prepare_ranked_list(sealice)

set.seed(123) # this makes the results the same every time 

# GSEA for GO terms
run_gsea <- function(ranked_list, orgDb) {
  gsea <- gseGO(
    geneList = ranked_list,
    OrgDb = orgDb,
    keyType = "ENSEMBL", 
    ont = "ALL",
    pAdjustMethod = "BH",
    pvalueCutoff = 0.05,
    eps = 0,
    verbose = TRUE
  )
  return(gsea)
}

# Run GSEA for both datasets
gsea_thouvshun <- run_gsea(ranked_gene_list_thouvshun, orgDb)
gsea_sealice <- run_gsea(ranked_gene_list_sealice, orgDb)


# Save DFs
gsea_thouvshun_df <- as.data.frame(gsea_thouvshun)
gsea_sealice_df <- as.data.frame(gsea_sealice)

write.csv(gsea_thouvshun_df, "gsea_thouvshun.csv")
write.csv(gsea_sealice_df, "gsea_sealice.csv")


#################################################################################

##### Dot plot for top 20 GSEA results for Thouvshun #####

#################################################################################

# Generate the base dotplot
base_plot <- dotplot(gsea_thouvshun, showCategory = 20)

# Extract the data from the dotplot object
dotplot_data <- ggplot_build(base_plot)$data[[1]]  # Access the first data layer

top_gsea_results <- base_plot
#write.csv(dotplot_data,"dotplot_data.csv", row.names = FALSE)
#write.csv(top_gsea_results,"top_gsea_results.csv", row.names = FALSE)

# Extract the top GSEA results (top 20 by adjusted p-value)
top_gsea_results <- gsea_thouvshun@result %>%
  arrange(p.adjust) %>%
  slice_head(n = 20)

top_gsea_results <- read.csv("top_gsea_results.csv")
# Define the manual descriptions 
manual_descriptions <- c(
  "immune system process", 
  "structural constituent of ribosome",
  "ribosome",
  "immune response",
  "transmembrane signaling receptor activity",
  "cytosolic ribosome",
  "defense response",
  "ribosomal subunit",
  "immune receptor activity",
  "Golgi apparatus",
  "response to external stimulus",
  "side of membrane",
  "cation channel complex",
  "monoatomic ion channel complex",
  "translation",
  "cytokine receptor activity",
  "nicotinamide nucleotide metabolic process",
  "pyridine-containing compound metabolic process",
  "cytosolic large ribosomal subunit",
  "large ribosomal subunit"
)

# Map the descriptions to dotplot_data based on the 'y' value
# We assume 'y' ranges from 1 to 20, and the descriptions should match in reverse order
dotplot_data <- dotplot_data %>%
  mutate(
    Description = manual_descriptions[21 - as.numeric(y)]  # Reverse the order for matching
  )

# Map p.adjust based on the Description column from top_gsea_results
dotplot_data <- dotplot_data %>%
  left_join(
    top_gsea_results %>% select(Description, p.adjust),  # Match by Description
    by = "Description"
  ) %>%
  mutate(colour = p.adjust)  # Assign p.adjust values to the 'colour' column

# Reorder Description to match the manual order
dotplot_data <- dotplot_data %>%
  mutate(
    Description = factor(Description, levels = manual_descriptions)  
  )


# Create the lollipop plot
lollipop_plot <- ggplot(dotplot_data, aes(x = x, y = Description)) +
  
  # Add lollipop sticks
  geom_segment(aes(x = 0, xend = x, y = Description, yend = Description), 
               color = "gray", linewidth = 1) +
  
  # Add lollipop points (circles)
  geom_point(aes(color = colour, size = size), shape = 16) +
  
  # Apply the viridis color scale
  scale_color_gradientn(
    colors = viridis::viridis(100),   # Viridis color palette
    name = "Adjusted p-value",         # Legend title
    breaks = c(min(dotplot_data$colour, na.rm = TRUE), max(dotplot_data$colour, na.rm = TRUE)),
    labels = c(format(min(dotplot_data$colour, digits = 2), scientific = TRUE),
               format(max(dotplot_data$colour, digits = 2), scientific = TRUE))  # Format labels
  ) +
  
  # Adjust point size range
  scale_size_continuous(range = c(2, 7), name = "Gene Ratio") +
  
  # Theme and axis labels
  theme_minimal() +
  xlab("Gene Ratio") +
  ylab(NULL) +
  
  # Customize appearance for white background
  theme(
    axis.text.y = element_text(size = 18, colour="black"),
    axis.text.x = element_text(size = 18, colour="black"),
    plot.title = element_text(size = 18, face = "bold", colour="black"),
    plot.margin = margin(10, 10, 10, 10),
    legend.position = "right",
    panel.background = element_rect(fill = "white", color = NA),  # White panel background
    plot.background = element_rect(fill = "white", color = NA)    # White plot background
  ) 

# Print the custom lollipop plot
print(lollipop_plot)


#################################################################################

##### Heatmap comparing the Thouvshun and Sealice results based on matching GO terms

#################################################################################

# Extract all 58 enriched GSEA results for Thouvshun (all 58 results; but you
# modified this to extract top 20, 50, etc)
top_thouvshun_gsea <- gsea_thouvshun@result %>%
  arrange(p.adjust) %>%
  slice_head(n =20)
#top_thouvshun_gsea <- read.csv("top_gsea_results.csv")
# Extract all 319 enriched GSEA results for Sealice 
top_sealice_gsea <- gsea_sealice@result %>% 
  arrange(p.adjust) %>%
  slice_head(n = 319)
#top_sealice_gsea <- read.csv("top_sealice_gsea.csv")
#write.csv(top_sealice_gsea, "top_sealice_gsea.csv")
# Merge Thouvshun results with Sealice results, keeping all Thouvshun terms
# If a Thouvshun term has a matching Sealice term, it will join, else Sealice value will be NA
merged_gsea <- merge(top_thouvshun_gsea, top_sealice_gsea, by = "Description", 
                     suffixes = c("_thouvshun", "_sealice"), all.x = TRUE)

# Add Ontology column for proper splitting in the heatmap
merged_gsea <- merged_gsea %>%
  mutate(
    Ontology = ifelse(!is.na(ONTOLOGY_thouvshun), ONTOLOGY_thouvshun, ONTOLOGY_sealice)
  )

# Prepare the data for heatmap 
gsea_matrix <- merged_gsea %>%
  dplyr::select(Description, Ontology, p.adjust_thouvshun, p.adjust_sealice) %>%
  mutate(
    p.adjust_thouvshun = ifelse(is.na(p.adjust_thouvshun), 0, -log10(p.adjust_thouvshun)),
    p.adjust_sealice = ifelse(is.na(p.adjust_sealice), 0, -log10(p.adjust_sealice)) # Fill missing Sealice p-values with 0
  ) %>%
  column_to_rownames("Description") %>%
  as.matrix()

# Convert gsea_matrix to a data frame
gsea_matrix_df <- as.data.frame(gsea_matrix)

# Apply the necessary transformations to ensure numeric p-values and remove spaces
gsea_matrix_df$p.adjust_thouvshun <- as.numeric(trimws(gsea_matrix_df$p.adjust_thouvshun))
gsea_matrix_df$p.adjust_sealice <- as.numeric(trimws(gsea_matrix_df$p.adjust_sealice))

# Convert the modified data frame back to a matrix, ensuring numeric values are retained
gsea_matrix <- as.matrix(gsea_matrix_df[, c("p.adjust_thouvshun", "p.adjust_sealice")])

# Verify the structure of gsea_matrix
head(gsea_matrix)

# Replace Inf with NA and handle missing values in the matrix
gsea_matrix[is.infinite(gsea_matrix)] <- NA
gsea_matrix[is.na(gsea_matrix)] <- 0  

# Verify the structure of gsea_matrix
head(gsea_matrix)

# Rename the columns to "Salmon louse" and "Vitamin D"
colnames(gsea_matrix) <- c("Vitamin D", "Salmon lice")

# Create a custom color palette
my_colors <- colorRampPalette(c("white", "#FF4500"))(100)

# Add ontology-specific clustering via the `split` argument in Heatmap
# Create the heatmap and move the legend to the bottom
library(ComplexHeatmap)
library(grid)

# Create the heatmap and move the legend to the bottom
heatmap_plot <- Heatmap(
  gsea_matrix[, c("Vitamin D", "Salmon lice")],  # Exclude 'Ontology' column from matrix
  name = "-log10(p-value)",
  cluster_rows = TRUE,
  cluster_columns = TRUE,
  row_split = merged_gsea$Ontology,  # Split GO terms by ontology
  show_row_names = TRUE,
  show_column_names = TRUE,
  col = my_colors,
  border = TRUE,
  border_gp = gpar(col = "black", lwd = 1),
  column_names_gp = gpar(fontsize = 18),
  row_names_gp = gpar(fontsize = 18),
  heatmap_legend_param = list(
    title = "-log10(p-value)", 
    direction = "horizontal"    
  ),
  top_annotation = NULL,  
  bottom_annotation = NULL, 
  right_annotation = NULL,  
  left_annotation = NULL   
)

# Now use grid to adjust layout, manually move the legend to the bottom
draw(heatmap_plot, heatmap_legend_side = "bottom")


#################################################################################

##### Save Lollipop Plot #####

#################################################################################

# Define file name and dimensions
lollipop_tiff_file <- "lollipop_plot.tif"

# Save the lollipop plot as a TIFF file
ggsave(
  filename = lollipop_tiff_file,
  plot = lollipop_plot,
  width = 10,   
  height = 15,   
  dpi = 600,    
  device = "tiff" 
)

#################################################################################

##### Save Heatmap #####

#################################################################################

# Define file name and dimensions
heatmap_tiff_file <- "heatmap_plot_adjusted_labels.tif"

# Open a TIFF device with adjusted dimensions
tiff(
  filename = heatmap_tiff_file,
  width = 10,   
  height = 15,   
  units = "in",  
  res = 600    
)

# Render the heatmap with extra padding
draw(
  heatmap_plot,
  heatmap_legend_side = "bottom",  
  padding = unit(c(0.5, 0.5, 0.5, 10), "cm")  
)

# Close the TIFF device
dev.off()
