# Supplementary material for: Impact of vitamin D on gene expression in Atlantic salmon skin
Source: PLoS One. 2026 May 18;21(5):e0349197. doi: 10.1371/journal.pone.0349197 (PMC13183206; doi:10.1371/journal.pone.0349197)
Supplement: S1 File — (ZIP) [file pone.0349197.s004.zip › R_Code/DEG_tximport_VitD_Deseq2.R]

# Install tiximport

#if (!require("BiocManager", quietly = TRUE))
install.packages("DESeq2")

BiocManager::install("org.Hs.eg.db")

if (!require("BiocManager", quietly = TRUE))
  install.packages("BiocManager")

BiocManager::install("AnnotationDbi")
BiocManager::install("GenomicFeatures")
BiocManager::install("txdbmaker")

if (!require("BiocManager", quietly = TRUE))
  install.packages("BiocManager")

BiocManager::install('EnhancedVolcano')

install.packages("devtools")

devtools::install_github('kevinblighe/EnhancedVolcano')
# Loading libraries
library(tximport)
library(readr)
library(DESeq2)
library(AnnotationDbi)
library(GenomicFeatures)
library(txdbmaker)
library(pheatmap)
library(reshape2)
library(ggplot2)
library(dplyr)
library(RColorBrewer)
library(biomaRt)
library(EnhancedVolcano)
library(devtools)
# Set working directory
setwd("/Volumes/LaCie/VitD_salmon/NextflowResults/star_salmon")

# Load the GTF file
gtf_file <- "Salmo_salar.Ssal_v3.1.112.gtf"

# Create the TxDb object
txdb <- makeTxDbFromGFF(gtf_file, format="gtf")

# Extract the transcript-to-gene mapping
k <- keys(txdb, keytype = "TXNAME")
tx2gene <- AnnotationDbi::select(txdb, keys = k, columns = c("TXNAME", "GENEID"), keytype = "TXNAME")

# Save the mapping to a CSV file (optional)
write.csv(tx2gene, file = "tx2gene_2.csv", row.names = FALSE)

# Obtain a vector of all filenames including the path
# List all directories containing Salmon quant.sf files
samples <- list.files(path = "/Volumes/LaCie/VitD_salmon/NextflowResults/star_salmon/Deseq2", full.names = TRUE, pattern="^D")
files <- file.path(samples, "quant.sf")
names(files) <- basename(samples)

print(samples)
# Create a sample metadata file
sample_info <- read.csv("sample_info_Skin_thouvshun_all.csv", header=TRUE)
rownames(sample_info) <- sample_info$sample
sample_info <- sample_info[basename(samples), ] # Order sample_info to match the samples

# Read the transcript-to-gene mapping file
tx2gene <- read.csv("/Users/lewistaylor/PHD_project_1/Sonic/tx2gene_2.csv", header=TRUE)

# Import transcript-level estimates and summarize to the gene level
txi <- tximport(files, type="salmon", tx2gene=tx2gene)

# Create the DESeq2 dataset from tximport object
dds <- DESeqDataSetFromTximport(txi, colData = sample_info, design = ~ VitD)

# Filter out low counts
smallestGroupSize <- 5
keep <- rowSums(counts(dds) >= 10) >= smallestGroupSize
dds <- dds[keep,]

# set the factor level
dds$VitD <- relevel(dds$VitD, ref = "hun")
# Run DESeq2
dds <- DESeq(dds)

# Results
res <- results(dds, alpha = 0.05) # alpha sets the threshold for padj in 'results'
res <- res[order(res$padj), ]
summary(res)

# Write out deseq2 results 
write.csv(as.data.frame(res), file = "DESeq2_results_VitD_ThouvsHun_filter2.csv")
# Filter genes based on padj < 0.05
significant_genes <- rownames(res)[which(res$padj <= 0.05)]

# Print or use the list of significant genes
print(significant_genes)

# Export the list as a CSV file
write.csv(significant_genes, file = "significant_genes_VitD_HunvsThou_filter_5smallest2.csv", row.names = FALSE)

# Extract normalized counts
normalized_counts <- counts(dds, normalized=TRUE)

# Save the normalized counts to a CSV file
write.csv(as.data.frame(normalized_counts), file = "normalized_counts_VitD_ThouvsHun_5smallest.csv")

# Filter results based on Padj <0.05 and Log2foldchange > 1 or < -1

################################################################################
# Gene annotation with Ensembl only for significant genes
ensembl <- useMart("ensembl", dataset = "ssalar_gene_ensembl")
annotations <- getBM(attributes = c("ensembl_gene_id", "external_gene_name", "description"),
                     filters = "ensembl_gene_id", values = significant_genes, mart = ensembl)

# Merge the DESeq2 results for significant genes with gene annotations
res_sig <- as.data.frame(res[significant_genes, ])
res_sig$gene_id <- rownames(res_sig)
annotated_res <- merge(res_sig, annotations, by.x = "gene_id", by.y = "ensembl_gene_id", all.x = TRUE)

# Assign gene_id to external_gene_name where external_gene_name is missing or empty
annotated_res$external_gene_name[is.na(annotated_res$external_gene_name) | annotated_res$external_gene_name == ""] <- 
  annotated_res$gene_id[is.na(annotated_res$external_gene_name) | annotated_res$external_gene_name == ""]
# Saving annotated results so it can be fully annotated
write.csv(annotated_res, file = "Annoteted_results_thouvszero_smallestgroupsize5.csv")
